# Supplementary material for: Use of Cytomegalovirus Immunoglobulin with Antiviral Therapy for Cytomegalovirus Infection in Transplant Recipients: A Tertiary Care Single-Center Experience
Source: Viruses. 2026 May 25;18(6):599. doi: 10.3390/v18060599 (PMC13307840; doi:10.3390/v18060599)
Supplement: Supplementary file 1 [file viruses-18-00599-s001.zip]

Archive with 1 entries (1 files):
- viruses-4252460-supplementary.pdf
